# Supplementary material for: Birth and death evolution of polyphenol oxidase (PPO) gene family in Oryza species
Source: Bot Stud. 2026 Feb 5;67:4. doi: 10.1186/s40529-026-00491-5 (PMC12876524; doi:10.1186/s40529-026-00491-5)
Supplement: Supplementary file 2 — Supplementary Material 2 [file 40529_2026_491_MOESM2_ESM.xlsx]

## Sheet: Sheet1
Supplemetary Table S2. The protein seqeunce of the full-length PPO.
Species	Genome type	PPO	Protein sequence
Orya sativa japonica Nipponbare	AA	PPO1-1	MESINVAPGTTATPRMAPPPPPPCITNLQSTLRYNNLLLHRKTKGWKPRNVSCRVDRRDVLLGISGAAAMVATQGGGGALAAPIQAPDLGDCHQPVDVPATAPAINCCPTYSAGTVAVDFAPPPASSPLRVRPAAHLADRAYLAKYERAVSLMKKLPADDPRSFEQQWRVHCAYCDGAYDQVGFPGLEIQIHSCWLFFPWHRMYLYFHERILGKLIGDETFALPFWNWDAPDGMSFPAMYANRWSPLYDPRRNQAHLPPFPLDLDYSGTDTNIPKDQLIDQNLNIMYRQMISGARKAELFMGQPYRAGDQPEPGAGTVESVPHNPVHRWTGDPRQPNGEDMGIFYSAARDPVFFAHHGNVDRMWHIRRGLLFPGDTDFTDPDWLDASFFFYDEEARLVR…
		PPO2	MANERCRVALFVLIVCAFAYAAVYTSSPAVSVNPCAQTLTRALLAVTGLDPYVVSCAADDGVSTPLLSDGGHDKINAGRVGGPIVTDLLQCRKPEGPDFPEDLQCCPPMPTSEPIDFTLPDPSEPLRTRRPAHVAGAEYMAKYERAIALMKALPRSDPRSFYQQAHIHCAYCTGAYRQVGHPELAVQVHFSWLFFPFHRAYLYFFERIAGKLLGDPGFAVPFWSWDVPEGMRMPLQFANASSPLYDQMRNPWHAPPKLVDLDYAMDVVENNYTDDEQIKHNLWIMYKQMISSAPLASLFHGQPFRAGEASKPGAGTVELQPHNLMHVWVGDLLSYPNAEDMGAYYAAGRDPIFYTHHANIDRLWDVWRSNGKGEDFTDPDWLDSSFLFYDEEARLVRIT…
Oryza rufipogon	AA	PPO1-1	MESINVAPGTTATPRMAPPPPPPCITNLQSTLRYNNLLLHRKTKGWKPRNVSCRVDRRDVLLGISGAAAMVATQGGGGALAAPIQAPDLGDCHQPVDVPATAPAINCCPTYSAGTVAVDFAPPPASSPLRVRPAAHLADRAYLAKYERAVSLMKKLPADDPRSFEQQWRVHCAYCDGAYDQVGFPGLEIQIHSCWLFFPWHRMYLYFHERILGKLIGDETFALPFWNWDAPDGMSFPAMYANRWSPLYDPRRNQAHLPPFPLDLDYSGTDTNIPKDQLIDQNLNIMYRQMISGARKAELFMGQPYRAGDQPEPGAGTVESVPHNPVHRWTGDPRQPNGEDMGIFYSAARDPVFFAHHGNVDRMWHIRRGLLFPGDTDFTDPDWLDASFFFYDEEARLVR…
		PPO2	MANERCRVALFVLIVCAFAYAAVYTSSPAVSVNPCAQTLTRALLAVTGLDPYVVSCAADDGVSTPLLSDGGHDKINAGRVGGPIVTDLLQCRKPEGPDFPEDLQCCPPMPTSEPIDFTLPDPSEPLRTRRPAHVAGAEYMAKYERAIALMKALPRSDPRSFYQQANIHCAYCTGAYRQVGHPELAVQVHFSWLFFPFHRAYLYFFERIAGKLLGDPGFAVPFWSWDVPEGMRMPLQFANASSPLYDQMRNPWHAPPKLVDLDYAMDVVENNYTDDEQIKHNLWIMYKQMISSAPLASLFHGQPFRAGEASKPGAGTVELQPHNLMHVWVGDLLSYPNAEDMGAYYAAGRDPIFYTHHANIDRLWDVWRSNGKGEDFTDPDWLDSSFLFYDEEARLVRIT…
		PPO3	MASLSQLITCSLSSPSPSSPGASFCLKPRRGAVGRVSCTSSPAEPDASRLDRRDVLLGLGAAGASATAAGILLSFPRRAGADPVATPDISSCGPPDQLPPSANVLTCCPPPSSASPVDFAPPADASSSPLRTRPAAHSAGADYVAKFNRAIAAMKALPADDPRSFAAQASVHCAYCDGSYSPDGFPGLDLQVHNSWLFMPFHRCYLYFFERILGSLIGDPTFAIPFWNWDAPDGMRMPAMYTDQSSPLFDPRRNGRHVPPKLIDLDYNGREPRFTDNQQVDHNLRVMYRQMISLSPTPSLFFGSPYRAGDDPNQGPGSVENIPHGPVHIWCGDPEQPAGEDMGNFYSAGRDPLFYAHHANIDRMWAVWKGLDSRRHTDLTDPDWLDASFLFYDEDPKLV…
Oryza sativa indica 9311	AA	PPO1-1	MESINVAPGTTATPRMAPPPPPPCITNLQSTLRYNNLLLHRKTKGWKPRNVSCRVDRRDVLLGISGAAAMVATQGGGGALAAPIQAPDLGDCHQPVDVPATAPAINCCPTYSAGTVAVDFAPPPASSPLRVRPAAHLADRAYLAKYERAVSLMKKLPADDPRSFEQQWRVHCAYCDGAYDQVGFPGLEIQIHSCWLFFPWHRMYLYFHERILGKLIGDETFALPFWNWDAPDGMSFPAMYANRWSPLYDPRRNQAHLPPFPLDLDYSGTDTNIPKDQLIDQNLNIMYRQATRKAELFMGQPYRAGDQPEPGAGTVESVPHNPVHRWTGDPRQPNGEDMGIFYSAARDPVFFAHHGNVDRMWHIRRGLLFPGDTDFTDPDWLDASFFFYDEEARLVRVRV…
		PPO3	MASLSQLITRPATFSLSSPSPSSPGASFCLKPRRGAVGRVSCTSSPAEPDASRLDRRDVLLGLGAAGASATAAGILLSFPRRAGADPVATPDISSCGPPDQLPPSANVLTCCPPPSSASPVDFAPPANASSSPLRTRPAAHSAGADYVAKFNRAIAAMKALPADDPRSFAAQASVHCAYCDGSYSPDGFPGLDLQVHNSWLFMPFHRCYLYFFERILGSLIGDPTFAIPFWNWDAPDAMSMPAMYTDQSSPLFDPRRNGRHVPPKLIDLDYNGREPRFTDNQQVDHNLRVMYRQMISLSPTPSLFFGSPYRAGDDPNQGPGPVENIPHGPVHIWCGDPEQPAGEDMGNFYSAGRDPLFYAHHANIDRMWAVWKGLDPRRHTDLTDPDWLDASFLFYDED…
Oryza nivara	AA	PPO1-1	MESINVAPGTTATPRMAPPPPPPCITNLQSTLRYNNLLLHRKTKGWKPRNVSCRVDRRDVLLGISGAAAMVATQGGGGALAAPIQAPDLGDCHQPVDVPATAPAINCCPTYSAGTVAVDFAPPPASSPLRVRPAAHLADRAYLAKYERAVSLMKKLPADDPRSFEQQWRVHCAYCDGAYDQVGFPGLEIQIHSCWLFFPWHRMYLYFHERILGKLIGDETFALPFWNWDAPDGMSFPAIYANRWSPLYDPRRNQAHLPPFPLDLDYSGTDTNIPKDQLIDQNLNIMYRQMISGARKAELFMGQPYRAGDQPEPGAGTVESVPHNPVHRWTGDPRQPNGEDMGIFYSAARDPVFFAHHGNVDRMWHIRRGLLFPGDTDFTDPDWLDASFFFYDEEARLVR…
		PPO3	MASLSQLITRPATFSLSSPSPSSPGASFCLKPRRGAVGRVSCTSSPAEPDASRLDRRDVLLGLGAAGASATAAGILLSFPRRAGADPVATPDMSSCGPPDQLPPSANVLTCCPPPSSASPVDFAPPANASSSPLRTRPAAHSAGADYVAKFNRAIAAMKALPADDPRSFAAQASIHCAYCDGSYSPDGFPGLDLQVHNSWLFMPFHRCYLYFFERILGSLIGDPTFAIPFWNWDAPDAMSMPAMYTDQSSPLFDPRRNGRHVPPKLIDLDYNGREPRFTDNQQVDHNLRVMYRQMISLSPTPSLFFGSPYRAGDDPNQGPGPVENIPHGPVHIWCGDPEQPAGEDMGNFYSAGRDPLFYAHHANIDRMWAVWKGLDPRSHTDLTDPDWLDASFLFYDED…
Oryza barthii	AA	PPO1-1	MESINVAPGTTATPRMAPPPPPCITNLQSTLRYNNLLLHRKTKGWKPRNVSCRVDRRDVLLGISGAAAMVATQSGGGALAAPIQAPDLGDCHQPVDVPATAPAINCCPTYSAGTVAVDFAPPPASSPLRVRPAAHLADRAYLAKYERAVSLMKKLPADDPRSFEQQWRVHCAYCDGAYDQVGFPGLEIQIHSCWLFFPWHRMYLYFHERILGKLIGDETFALPFWNWDAPDGMSFPAIYANRWSPLYDPRRNQAHLPPFPLDLDYSGTDTNIPKDQLIDQNLNIMYRQMISGARKAELFMGQPYRAGDQPEPGAGTVESVPHNPVHRWTGDPRQPNGEDMGIFYSAARDPVFFAHHGNVDRMWHIRRGLLFPGDTDFTDPDWLDASFFFYDEEARLVRV…
		PPO3	MASLSQLITRPATFSLSSPSPSSPGASFCLKPRRGAVGWVSCTSSPAEPDASRLDRRDVLLGLGAAGASATAAGILLSFPRRAGADPVATPDISSCGPPDQLPPSANVLTCCPPPSSASPVDFAPPADASSSPLRTRPAAHSAGADYVAKFNRAIAAMKALPADDPRSFAAQASVHCAYCDGSYSPDGFPGLDLQVHNSWLFMPFHRCYLYFFERILGSLIGDPTFAIPFWNWDAPDGMSMPAMYTDQSSPLFDPRRNGRHVPPKLIDLDYNGREPRFTDNQQVDHNLRVMYRQMISLSPTPSLFFGSPYRAGDDPNQGPGPVENIPHGPVHIWCGDPEQPAGEDMGNFYSAGRDPLFYAHHANIDRMWAVWKGLDPRRHTDLTDPDWLDASFLFYDED…
Oryza glaberrima	AA	PPO3	MASLSQLITRPATFSLSSPSPSSPGASFCLKPRRGAVGWVSCTSSPAEPDASRLDRRDVLLGLGAAGASATAAGILLSFPRRAGADPVATPDISSCGPPDQLPPSANVLTCCPPPSSASPVDFAPPADASSSPLRTRPAAHSAGADYVAKFNRAIAAMKALPADDPRSFAAQASVHCAYCDGSYSPDGFPGLDLQVHNSWLFMLFHRCYLYFFERILGSLIGDPTFAIPFWNWDAPDGMSMPAMYTDQSSPLFDPRRNGRHVPPKLIDLDYNGREPRFTDNQQVDHNLRVMYRQMISLSPTPSLFFGSPYRAGDDPNQGPGPVENIPHGPVHIWCGDPEQPAGEDMGNFYSAGRDPLFYAHHANIDRMWAVWKGLDPRRHTDLTDPDWLDASFLFYDED…
Oryza meridionalis	AA	PPO1-1	MESINVAPGTTATPRMAPPPPCTTNLQTLRCNNLLLHRKTEGWRPRNVSCRASAAGGGGGGVDRRDVLLGISGAAAMVATQGGGGGGALAAPIQAPDLGDCHQPVDVPATAPAINCCPTYSAGTVAVDFTPPPASSPLRVRPAAHLADRAYLAKYERAVSLMKKLPADDPRSFEQQWRVHCAYCDGAYDQVGFPGLEIQIHSCWLFFPWHRMYLYFHERILGKLIGDETFALPFWNWDAPNGMSFPAIYANRWSPLYDPRRNQAHLPPFPLDLDYSGTDTNIPKDQLIDQNLNIMYRQASKMISGARKAELFMGQPYRAGDQPEPGAGTVESVPHNPVHRWTGDPRQPNGEDMGIFYSAARDPVFFAHHGNVDRMWHIRRALLFPGDTDFTDPDWLDAS…
		PPO2	MANERCRVALFVLIVCAFAYAAVYTSSPAVSVNPCAQTLTRALLAVTGLDPYVVSCAADDGVSTPLLSDGGHDKINAGRVGGPIVTDLLQCRKPEGPDFPEDLQCCPPMPTSEPIDFTLPDPSEPLRTRRPAHVAGAEYMAKYERAIALMKALPRSDPRSFYQQANIHCAYCTGAYRQVGHPELAVQVHFSWLFFPFHRAYLYFFERIAGKLLGDPGFAVPFWSWDVPEGMRMPLQFANASSPLYDQMRNPWHAPPKLVDLDYAMDVVENNYTDDEQIKHNLWIMYKQMISSAPLASLFHGQPFRAGEASKPGAGTVELQPHNLMHVWVGDLLSYPNAEDMGAYYAAGRDPIFYTHHANIDRLWDVWRSNGKGEDFTDPDWLDSSFLFYDEEARLVRIT…
		PPO3	MASLSQLITFSLSSPSPSSPGASFCLKPRRGAVGRVSCTSSPAEPDASRLDRRDVLLGLGAAGASATAAGILLSFPRRAGADPVATPDISSCGPPDQLPPSANVLTCCPPPSSGSPVDFAPPADASSSPLRTRPAAHSAGADYVAKFNRAIAAMKALPADDPRSFAAQASVHCAYCDGSYSPDGFPGLDLQVHNSWLFMPFHRCYLYFFERILGSLIGDPTFAIPFWNWDAPDGMRMPAMYTDQSSPLFDPRRNGRHVPPKLIDLDYNGREPRFTDNQQVDHNLRVMYRQMISLSPTPSLFFGSPYRAGDDPNQGPGSVENIPHGPVHIWCGDPEQPAGEDMGNFYSAGRDPLFYAHHANIDRMWAVWKGLDSRRHTDLTDPDWLDASFLFYDEDPKLV…
Oryza glumipatula	AA	PPO1-1	MESINVAPGTTATPRMAPPPPPCTTNLQTLHYNNLLLHRNTKRWRPRSVSCSARAAGGGGRGVDRRDVLLGISGAAAMVATQGGGGGGALAAPIQAPDLGDCHQPVDVPATAPAINCCPTYSTGTVAVDFTPPPASSPLRVRPAAHLADRAYLAKYERAVSLMKKLPADDPRSFEQQWRVHCAYCDGAYDQVGFPGLEIQIHSCWLFFPWHRMYLYFHERILGKLIGDETFALPFWNWDAPDGMSFPAIYANRWSPLYDPRRNQAHLPPFPLDLDYSGTDPTIPKDQLIDQNLNIMYRQMISGARKAQLFMGQPYRAGDQPEPGAGTVESVPHNPVHRWTGDPRQPNGEDMGIFYSAARDPVFFAHHGNVDRMWHIRRGLLFPGDTDFTDPDWLDASFF…
		PPO3	MASLSQLITRPATFSLSSPSPSSPGASFCLKPRRGAVGRVSCTSSPAEPDASRLDRRDVLLGLGAAGASATAAGILLSFPRRAGADPVATPDISSCGPPDQLPPSANVLTCCPPPSSASPVDFAPPADASSSPLRTRPAAHSAGADYVAKFNRAIAAMKALPADDPRSFAAQASVHCAYCDGSYSPDGFPGLDLQVHNSWLFMPFHRCYLYFFERILGSLIGDPTFAIPFWNWDAPDGMSMPAMYTDQSSPLFDPRRNGRHVPPKLIDLDYNGREPRFTDNQQVDHNLRVMYRQMISLSPTPSLFFGSPYRAGDDPNQGPGPVENIPHGPVHIWCGDPEQPAGEDMGNFYSAGRDPLFYAHHANIDRMWAVWKGLDPRRHTDLTDPDWLDASFLFYDED…
Oryza punctata	BB	PPO1-1	MESINVARGTTTTPRMAPPPCISNLQTLRYNLLLHRTMKGSKPRNVSCRASAAGGGGGRGVDRRDVLLGISGAAAMVATQGGGCALAAPVQAPDLGDCHQPVDLPDTAPAINCCPTYNAGTVAVDFTPPPASSPLRVRPAAHLADRAYLAKYERAVSLMKKLPADDPRSFEQQWRVHCAYCDGAYDQVGFPGLEIQIHGCWLFFPWHRMYLYFHERILGKLIGDETFALPFWNWDAPDGMSFPAIYANRWSPLYDPRRNQAHLPPFPLDLDYSGTDTTIPKDQLIDQNLNIMYRQMISGARKAELFMGQPYRAGDQPEPGEGSIESVPHNTVHRWTGDPRQPNGEDMGIFYSAARDPVFFAHHGNVDRMWYIRRGLLFPSDTDFTDPDWLDASFLFYDE…
		PPO1-2	MESISVARGATATPRMALPCISNLQTLRYNLLLLSKTNWRKPRNVSCRASAGRGRRDVLLGISGAAAMVATQGGGGAVAAPIQAPDLGDCHEPVDLPDTAPEINCCPTYSAGTVAVDFTPPPASSPLRVRPAAHLADRAYLAKYERAVSLMKKLPADDPRSFEQQWRVHCAYCDGAYDQLGFPGLEIQIHGCWLFFPWHRMYLYFHERILGKLIGDETFALPFWNWDAPAGMSFPAIYANCRLSSLYDQRRNQAHQPPFPLDLDYNGTDPIIPEDQLIDQNLKIMYRQMISGARRKELFMGQPYRAGDQPEPGEGSIESVPHNTVHRWTGDPRQPNGEDMGIFYSAARDPVFFAHHGNVDRMWYIRRGLFPRDTDFANPDWLDASFLFYDEEARLVRVR…
		PPO2	MTSGLRIAALCTLLVCASAVVAYTVLLLSVSVSPCAYSMSRTLLAVTGLDSYIVSCADEASTVELLSSDGGRAKTTATGGPIVTDLLLCGKPNLPPNAFPVNLQCCPPMPASEPVNFKLPDPSEPLRTRRPAHVAGAEYMAKYERAIALMKALPRSDPRSFYQQANIHCAYCTGAYRQVGHPELAVQVHYSWLFFPFHRAYVYFFERIAGKLLGDPGFALPFWSWDVPEGMRMPMAFVNSSSPLYDPLRNTRHAPPKLVDLDFMGAEKNYTDEQQIIHNLRIMYKQMISSAPLASLFLGQPFRAGDSDKPGPGSVEMYPHNTLHVWSGDISRPNTEDMGDNYSAGRDPLFYAHHANVDRIWEAWRHINNNTFHVDFKDPDWLNSSFLFYDEEARLVRIT…
		PPO3	MASLSQLLTRPAATFSLSSPSPSSPGASFWPRPRRGAVGRVSCTSSTGEPDASRFDRRDVLLGLGTVGASATAAGIPLFPRRAGADPVATPDISSCGPPDQLPPSANVLTCCPPPSSASPVDFAPPADASSSPLRTRPAAHSAGADYVAKFNRAIAAMKALPPDDPRSFAAQASVHCAYCDGSYSPDGFPGLDLQVHNSWLFMPFHRCYLYFFERILGSLIGDPTFAIPFWNWDAPDGMRMPAMYAEESSPLFDRRRNGRHVPPKLIDLDYNGREPRFTDNQQVDHNLRVMYRQMISLSPTPSLFFGSPYRAGDDPNQGPGPVENIPHGPVHIWCGDPEQPAGEDMGNFYSAGRDPLFYAHHANIDRMWSVWKGLDPRRHTDLTDPDWLDASFLFYDED…
Oryza malampuzhaensis	BBCC	PPO2_B	MTSGLRIAALCTLLVCASAVVAYTVLLLSVSVSPCAYSMSRTLLAVTGLDSYIVSCADEASTVELLSSDGGRAKTTATGGPIVTDLLLCGKPNLPPNAFPVNLQCCPPMPASEPVNFKLPDPSEPLRTRRPAHVAGAEYMAKYERAIALMKALPRSDPRSFYQQANIHCAYCTGAYRQVGHPELAVQVHYSWLFFPFHRAYVYFFERIAGKLLGDPGFALPFWSWDVPEGMRMPMAFVNSSSPLYDPLRNTRHAPPKLVDLDFMGAEKNYTDEQQIIHNLRIMYKQMISSAPLASLFLGQPFRAGDSDKPGPGTVEMYPHNTLHVWSGDISRPNTEDMGDNYSAGRDPLFYAHHANVDRIWEAWRHINNNTFHVDFKDPDWLNSSFLFYDEEARLVRIT…
		PPO3_B	MASLSQLLTRPAATFSLSSPSPSSPGESFWPRPRRGAVGRVSCTSSTGEPDASRFDRRDVLLGLGTVGASATAAGIPLFPRRAGADPVATPDISSCGPPDQLPPSANVLTCCPPPSSASPVDFAPPADASSSPLRTRPAAHSAGADYVAKFNRAIAAMKALPPDDPRSFAAQASVHCAYCDGSYSPDGFPGLDLQVHNSWLFMPFHRCYLYFFERILGSLIGDPTFAIPFWNWDAPDGMRMPAMYAEESSPLFDPRRNGRHVPPKLIDLDYNGREPRFTDNQQVDHNLRVMYRQMISLSPTPSLFFGSPYRAGDDPNQGPGPVENIPHGPVHIWCGDPEQPAGEDTGNFYSAGRDPLFYAHHANIDRMWSVWKGLDPRRHTDLTDPDWLDASFLFYDED…
		PPO1-1_C	MESINVARGTTTTPRMAPPPCISNLQTLRYNLLLHRTMKGSKPRNVSCRASAAGGGGGRGVDRRDVLLGISGAAAMVATQGGGGALAAPVQAPDLGDCHQPVDLPDTAPAINCCPTYNAGTVAVDFTPPPASSPLRVRPAAHLADRAYLAKYERAVSLMKRLPADDPRSFEQQWRVHCAYCDGAYDQVGFPGLEIQIHGCWLFFPWHRMYLYFHERILGKLIGDETFALPFWNWDAPDGMSFPAIYANRWSPLYDPRRNQAHLPPFPLDLDYSGTDTTIPKDQLIDQNLNIMYRQMMFQMISGARKAELFMGQPYRAGDQPEPGEGSIESVPHNTVHRWTGDPRQPNGEDMGIFYSAARDPVFFAHHGNVDRMWYIRRGLLFPSDTDFTDPDWLDASFL…
		PPO2_B	MTSGLRIAAFCTLLVCAFSAAVVAYTVLLLSASVSPCAYSMSRTLLAVTGLDSYIVSCTDEASTIVELLSSDGGRAKATATGGPIVTDLLLCGKPNLPPGAFPVNLQCCPPMPASEPVNFKPPDPSEPLRMRRPAHVAGAEYMAKYERAIALMKALPRTDPRSFYQQANIHCAYCTGAYRQVGYPELAVQVHYSWLFFPFHRAYIYFFERIAGKLLGDPGFALPFWSWDVPEGMQMPMAFVNSSSPLYDPLRNTRHAPPKLVDLDFMGAEKNYTDEQQIIHNLRIMYKQMISSAPLASLFLGQPFRAGDSDKPGPGTMEMYPHNTLHVWSGDISRPNTEDMGDNYSAGRDPLFYAHHANVDRIWEAWRHINNNTFHVDFTDPDWLNSSFLFYDEEAHLV…
Oryza minuta	BBCC	PPO1-1_B	MESINVARGTTTTPRMAPPPCISNLQTLRYNLLLHRTMKGSKPRNVSCRASAAGGGGGRGVDRRDVLLGISGAAAMVATQGGGGALAAPVQAPDLGDCHQPVDLPDTAPAINCCPTYNAGTVAVDFTPPPASSPLRVRPAAHLADRAYLAKYERAVSLMKKLPADDPRSFEQQWRVHCAYCDGAYDQVGFPGLEIQIHGCWLFFPWHRMYLYFHERILGKLIGDETFALPFWNWDAPDGMSFPAIYDNRWSPLYDPRRNQAHLPPFPLDLDYSGTDTTIPKDQLIDQNLNIMYRQMISGARKAELFMGQPYRAGDQPEPGEGSIESVPHNTVHRWTGDPRQPNGEDMGIFYSAARDPVFFAHHGNVDRMWYIRRGLLFPSDTDFTDPDWLDASFLFYDE…
		PPO1-2_B	MESISVARGAIATPRMALPCISNLQTLRYNLLLLSKTNGRKPRNVSCRASAGRGRRDVLLGISGAAAMVATQGGGGALAAPIQAPDLGDCHEPVDLPDTAPEINCCPTYSAGTVAVDFTPPPASSPLRVRPAAHLADRAYLAKYERAVSLMKKLPADDPRSFEQQWRVHCAYCDGAYDQLGFPGLEIQIHGCWLFFPWHRMYLYFHERILGKLIGDETFALPFWNWDAPAGMSFPAIYANCRLSSLYDQRRNQAHQPPFPLDLDYNGTDPIIPEDQLIDQNLKIMYRQMISGARRKELFMGQPYRAGDQPEPGEGSIESVPHNTVHRWTGDPRQPNGEDMGIFYSAARDPVFFAHHGNVDRMWYIRRGLFPRDTDFANPDWLDASFLFYDEEARLVRVR…
		PPO2_B	MASLSQLLTRPAATFSLSSPSPSSPGASFWPRPRRGAVGRVSCTSSTGEPDASRFDRRDVLLGLGTVGASATAAGIPLFPRRAGADPVATPDISSCGPPDQLPPSANVLTCCPPPSSASPVDFAPPADASSSPLRTRPAAHSAGADYVAKFNRAIAAMKALPPDDPRSFAAQASVHCAYCDGSYSPDGFPGLDLQVHNSWLFMPFHRCYLYFFERILGSLIGDPTFAIPFWNWDAPDGMRMPAMYAEESSPLFDPRRNGRHVPPKLIDLDYNGREPRFTDNQQVDHNLRVMYRQMISLSPTPSLFFGSPYRAGDDPNQGPGPVENIPHGPVHIWCGDPEQPAGEDTGNFYSAGRDPLFYAHHANIDRMWSVWKGLDPRRHTDLTDPDWLDASFLFYDED…
		PPO3_B	MTSGLRIAALCTLLVCASAVVAYTVLLLSVSVSPCAYSMSRTLLAVTGLDSYIVSCADEASTVELLSSDGGRAKTTATGGPIVTDLLLCGKPNLPPNAFPVNLQCCPPMPASEPVNFKLPDPSEPLRTRRPAHVAGAEYMAKYERAIALMKALPRSDPRSFYQQANIHCAYCTGAYRQVGHPELAVQVHYSWLFFPFHRAYVYFFERIAGKLLGDPGFALPFWSWDVPEGMRMPLAFVNSSSPLYDPLRNTRHAPPKLVDLDFMGAEKNYTDEQQIIHNLRIMYKQMISSAPLASLFLGQPFRAGDSDKPGPGTVEMYPHNTLHVWSGDISRPNTEDMGDNYSAGRDPLFYAHHANVDRIWEAWRHINNNTFHVDFKDPDWLNSSFLFYDEEARLVRIT…
		PPO1-1_C	MENINVAPGTTATPRMAPPCISNLQTLRYNNLLSHRKTKGCKPRNVSCRASAAGGGGGRGVDRRDVLLGISGAAAMVATQGGGDALAAPIQAPDLGDCHQSVDLPATAPAINCCPTYSAGTIAVDFTPPPASSPLRVRPAAHLADRAYLAKYERAVSLMKKLPADDPRSFEQQWRVHCAYCDGAYDQVGFPGLEIQIHSCWLFFPWHRMYLYFHERILGKLIGDETFALPFWNWDAPDGMSFPAIYANRWSPLYDPRRNQAHQPPFPLDLDYSGTDPTIPKDQLIDQNLKIMYRQMISGARKAELFMGQPYRAGDQPEPGAGSIESVPHNTVHRWTGDPRQPNGEDMGIFYSAARDPVFFAHHGNVDRMWYIRRGLLFPSDTDFADPDWLDASFLFYDE…
		PPO2.1_C	MSRTLLAVTGLDSYIVSCTDEASTIVELLSSDGGRAKATATGGPIVTDLLLCGKPNLPPYAFPVNLQCCPPMPASEPVNFKPPDPSEPLRMRRPAHVAGAEYMAKYERAIALMKALPRTDPRSFYQQANIHCAYCTGAYRQVGYPELAVQVHYSWLFFPFHRAYIYFFERIAGKLLGDPGFALPFWSWDVPEGMQMPMAFVNSSSPLYDPLRNTRHAPPKLVDLDFMGAEKNYTDEQQIIHNLRIMYKQMISSAPLASLFLGQPFRAGDSDKPGPGTMEMYPHNTLHVWSGDISRPNTEDMGDNYSAGRDPLFYAHHANVDRIWEAWRHINNNTFHVDFTDPDWLNSSFLFYDEEAHLVRITVHDILDIEKLRYAYHGVSLPWLNARPPTTPNVNIRKG…
		PPO2.2_C	MANPRCTVALFVLVVCAFAYAAVYTSLPVSVNPCAHTLPRTLLAITGLDPYVVSCADDDVSTSLLSDGGGHDKNSGRVGGPIVTDLLQCRKPEGPDFPEDLQCCPPMPTSEPVNFTLPDPSEPLRTRRPAHVAGAEYMAKYERAIALMKALPRTDPRSFYQQANIHCAYCTGAYRQVDHPELAVQVHYSWLFFPFHRAYIYFFERIAGKLLGDPGFAVPFWSWDVPEGMRMPLPFANASSPLYDPIRNPWHAPPKLVDLDYTMDVVENNYTDEEQIKHNLWIMYKQMISSAPLASLFHGQPFRAGEPDMPGAGTVELQPHNLMHVWVGDLLSYPNAEDMGAYYAAGRDPIFYTHHANLDRLWDVWRNIGKGDRQRHADFTDPDWLNSSFLFYDEEAHLV…
		PPO3_C	MASLSQLITRPATFSLSSPSPFSPGESSGLKPRRGAVGRVSCTSSPGEPDASRFDRRDVLLGLGAAGASATAAGILLFPRRAGADPVATSDISSCGPPDQLPASANVLTCCPPPSSASPVDFAPPADASSSPLRTRPAAHSAGADYVAKFNRAIAAMKALPADDPRSFTAQASVHCAYCDGSYSPDGFPGLGLQVHNSWLFMSFHRCYLYFFERILGSLIGDPTFAIPFWNWDAPDGKRMPAMYADQSSPLFDPRRNGRHVPPKLIDLDYNGREPRFTDNQQVDHNLRVMYRQMISLSPTPSLFFGSPYRAGDDPNQGPGPVENIPHGPVHIWCGDPDQPAGEVMGNFYSAGRDPLFYAHHANIDRMWAVWKGLDPRRHTDLTDPDWLDASFLFYDEDP…
Oryza officinalis	CC	PPO1-1	MENINVAPGTTATPRMAPPCISNLQTLRYNNLLSHRKTKGWKPRNVSCRASAAGGGGGRGVDRRDVLLGISGAAAMVATQGGGDALAAPIQAPDLGDCHQPVDLPGTAPAINCCPTYSAGTIAVDFTPPPASSPLRVRPAAHLADRAYLAKYERAVSLMKKLPADDPRSFEQQWRVHCAYCDGAYDQVGFPGLEIQIHSCWLFFPWHRMYLYFHERILGKLIGDETFALPFWNWDAPDGMSFPAIYANRWSPLYDPRRNQAHQPPFPLDLDYSGTDPTIPKDQLIDQNLKIMYRQMISGARKAELFMGQPYRAGDQPEPGAGSIESVPHNTVHRWTGDPRQPNGEDMGIFYSAARDPVFFAHHGNVDRMWYIRRGLLFPSDTDFADPDWLDASFLFYDE…
		PPO2.1	MTSGLRIAAFCTLLVCAFSAAVVAYTVLLLSASVSPCAYSMSRTLLAVTGLDSYIVSCTDEASTIVELLSSDGGRAKATATGGPIVTDLLLCGKPNLPPDAFPVNLQCCPPMPASEPVNFKPPDPSEPLRMRRPAHVAGAEYMAKYERAIALMKALPRTDPRSFYQQANIHCAYCTGAYRQVGYPELAVQVHYSWLFFPFHRAYIYFFERIAGKLLGDPGFALPFWSWDVPEGMQMPMAFVNSSSPLYDPLRNTRHAPPKLVDLDFMGAEKNYTDEQQIIHNLRIMYKQMISSAPLASLFLGQPFRAGDSDKPGPGTMEMYPHNTLHVWSGDISRPNTEDMGDNYSAGRDPLFYAHHANVDRIWEAWRHINNNTFHVDFIDPDWLNSSFLFYDEEAHLV…
		PPO2.2	MANPRCTVALFVLVVCAFAYAAVYTSLPVSVNPCAHTLPRTLLAITGLDPYVVSCADDDVSTSLLSDGGGHDKNAGRVGGPIVTDLLQCRKPEGPDFPEDLQCCPPMPKSEPVNFTLPDPSEPLRTRRPAHVAGAEYMAKYERAIALMKALPRTDPRSFYQQANIHCAYCTGAYRQVDHPELAVQVHYSWLFFPFHRAYIYFFERIAGKLLGDPGFAVPFWSWDVPEGMRMPLPFANASSPLYDPIRNPWHAPPKLVDLDYTMDVVENNYTDEEQIKHNLWIMYKQMISSAPLASLFHGQPFRAGEPDMPGAGTVELQPHNLMHVWVGDLLSYPNAEDMGAYYAAGRDPIFYTHHANLDRLWDVWRNIGKGDRQRHADFTDPDWLNSSFLFYDEEARLV…
		PPO3	MASLSQLITRPATFSLSSPSPFSPGESSGLKPRRGAVGRVSCTSSPGEPDASRFDRRDVLLGLGAAGASATAAGILLFPRRAGADPVATPDISSCGPPDQLPASANVLTCCPPPSSASPVDFAPPADASSSPLRTRPAAHSAGADYVAKFNRAIAAMKALPADDPRSFTAQASVHCAYCDGSYSPDGFPGLDLQVHNSWLFMPFHRCYLYFFERILGSLIGDPTFAIPFWNWDAPDGMRMPAMYADQSSPLFDPRRNGRHVPPKLIDLDYNGREPRFTDNQQVDHNLRVMYRQMISLSPTPSLFFGSPYRAGDDPNQGPGPVENIPHGPVHIWCGDPDQPTGEDMGNFYSAGRDPLFYAHHANIDRMWAVWKGLDPRRHTDLTDPDWLDASFLFYDEDP…
Oryza alta	CCDD	PPO1-1.1_C	MESINVAPGTTATPRIAPPCISNLQTLRYNNLLSHRKTKGWKPRNVSCRASAAEGGGGRGVDRRDVLLGISGAAAMVATQGGGDALAAPIQAPDLGDCHQPVDLPATAPAINCCPTYSAGTVAVDFTPPPASSPLRVRPAAHLADRAYLAKYERAVSLMKKLPADDPRSFEQQWRVHCAYCDGAYDQVGFPGLEIQIHSCWLFFPWHRMYLYFHERILGKLIGDETFALPFWNWDAPAGMSFPAIYANRWSPLYDPRRNQAHLPPFPVDLDYNGTDPTIPKDQLIDQNLKIMYRQMISGARKAELFMGQPYRAGDQPEPGAGSIESVPHNTIHRWTGDPRQPNSEDMGIFYSAARDPVFFAHHGNVDRMWYIRRGLLFPSDTDFADPDWLDASFLFYDE…
		PPO1-1.2_C	MESLNVARGASATLGMVPPCTSSPQTLRRNSYNLHLLHRKTNGRKRYVSCRAGRRVDRRDVLLGIGGAAAMVATQGGALAAPIQAPDLGDCHRPVELPPTAPAINCCPTYRAGTVIVDFKPPPAYSPLRVRPAAHLVSRAYLAKYNKAVSLMKKLPDHDPRSFAQQWRVHCAYCSGAYNQVGFPGLQLQIHGCWLFFPWHRMYLYFHERILGKLIGDETFALPFWNWDAPAGMSFPAIYANRWSPLYDPRRNQAHLPPFPVDLDYNGTDPTIPKDQLIDQNLKIMYRQMISGARKAELFMGQPYRAGDQPEPGAGSIESVPHNTIHRWTGDPRQPNGEDMGIFYSAARDPVFFAHHGNVDRMWCIRRGLFPRDTDFADPDWLDASFLFYDEEARLVRVR…
		PPO2_C	MANPRCTVALFVLVVCAFAYAAVYTSLPVSVNPCSHTLPRTLLAITGLDPYVFSCADDDVSTSLLSDGGGHDKNAGRVGGPIVTDLLQCRKPEGPDFPEDLQCCPPMPTSEPVNFTLPDPSEPLRTRRPAHVAGAEYMAKYERAIALMKALPRSDPRSFYQQANIHCAYCTGAYRQVDHPELAVQVHYSWLFFPFHRAYIYFFERIAGKLLGDPGFAVPFWSWDVPEGMRMPLPFANASSPLYDPIRNPWHAPPKLVDLDYTMDVVENNYTDEEQIKHNLWIMYKQMISSAPLASLFHGQPFRAGEPDMPGAGTVELQPHNLMHVWVGDLLSYPNAEDMGAYYAAGRDPIFYTHHANVDRLWDVWRNIGKGDRQHHADFTDPDWLNSSFLFYDEEARLV…
Oryza latifolia	CCDD	PPO1-1.2_C	MESLNVARGASATLGMVPPCTRSPQTLRRNSYNLHLLHRKTNGRKRYVSCRAGRRVDRRDVLLGIGGAAAMVGTQGGALAAPIQAPDLGDCHRPVELPPTAPAINCCPTYRAGTVIVDFKPPPAYSPLRVRPAAHLVSRAYLAKYNKAVSLMKKLPDHDPRSFAQQWRVHCAYCSGAYNQVGFPGLQLQIHGCWLFFPWHRMYLYFHERILGKLIGDETFALPFWNWDAPAGMSFPTIYANRWSPLYDPRRNQAHLPPFPVDLDYNGTDPTIPKDQLIDQNLKIMYRQMISGARKAELFMGQPYRAGDQPEPGAGSIESVPHNTVHNWTGDPRQPNDEDMGIFYSAARDPVFFAHHGNVDRMWCIRRGLFPRDTDFADPDWLDASFLFYDEEARLVRVR…
		PPO2-1.2_C	MANPRCTVALFVLVVCAFAYAAVYTSLPVSVNPCAHTLPRTLLAITGLDPYVFSCADDVSTSLLSDGGGHDKNAGRVGGPIVTDLLQCRKPEGPDFPEDLQCCPPMPTSEPVNFTLPDPSEPLRTRRPAHVAGAEYMAKYERAIALMKALPRSDPRSFYQQANIHCAYCTGAYRQVDHPELAVQVHYSWLFFPFHRAYIYFFERIAGKLLGDPGFAVPFWSWDVPEGMRMPLPFANASSPLYDPIRNPWHAPPKLVDLDYTMDVVENNYTDEEQIKHNLWIMYKQMISSAPLASLFHGQPFRAGEPDMPGAGTMELQPHNLMHVWVGDLLSYPNAEDMGAYYAAGRDPIFYTHHANLDRLWDVWRNTGKGDRQHHADFTDPDWLNSSFLFYDEEARLVR…
		PPO2-1.1_C	MTSGLRIAAFCTLLVCAFSAAVVAYTVLLLSASVSPCAYSMSRTLLAVTGLDSYIVSCTDEASTIVELMSSDGGRAKATATGGPIVTDLLLCGKPNLPPDAFPVNLQCCPPMPASEPVNFKPPDPSEPFRMRRPAHVAGAEYMAKYERAIALMKALPRTDPRSFYQQANIHCAYCTGAYRQVGYPELAVQVHYSWLFFPFHRAYIYFFERIAGKLLGDPGFALPFWSWDVPEGMQMPMAFVNSSSPLYDPLRNTRHAPPKLVDLDFMGAEKNYTDEQQIIHNLRIMYKQMISSAPLASLFLGQPFRAGDSDKPGPGTMEMYPHNTLHVWSGDISRPNTEDMGDNYSAGRDPLFYAHHANVDRLWEAWRHINNNTFHVDFTDPDWLNSSFLFYDEEAHLV…
		PPO3_C	MASLSQLITRPATFSLSSPSPFSPGESSGLKPRRGAVGRVSCTSSPGEPDASRFDRRDVLLGLGAAGASATAADILLFPRRAGADPVATPDISSCGPPDQLPPSANVLTCCPPPSSASPVDFAPLADASSSPLRTRPAAHSAGADYVAKFNRAIAAMKALPADDPRSFTAQASVHCAYCDGSYSPDGFPGLDLQVHNSWLFMPFHRCYLYFFERILGSLIGDPTFAVPFWNWDAPDGMRMPAMYADQSSPLFDPRRNGRHVPPKLIDLDYNGREPRFTDNQQVDHNLRVMYRQMISLSPTPSLFFGSPYRAGDDPNQGPGPVENIPHGPVHIWCGDPDQPAGEDMGNFYSAGRDPLFYAHHANIDRMWAVWKGLDPRRHTNLTDPDWLDASFLFYDEDP…
		PPO1-1_D	MESMNVAPGTTATPRMAPPCISNLQTLRYNNLLLHRKTKGWKPRNVSCRASAAGGGGGRGVDRRDVLLGISGAAAMVATQGGGSALAAPIQAPDLGDCHQPVDLPATAPAINCCPTYSAGTVPVDFTMPPASSPLRVRPAAHLADRAYLAKYERAVSLMKKLPADDPRSFEQQWRVHCAYCDGAYDQVGFPGLEIQIHSCWLFFPWHRMYLYFHERILGKLIGDETFALPFWNWDAPDGMSFPAIYANRWSPLYDPRRNQAHQPPFPLDLDYSGTDTTLPKDQLIDQNLKIMYRQMISGARKAELFMGQPYRAGDQPEPGAGSIESVPHNTVHRWTGDPRQPNGEDMGIFYSAARDPVFFAHHGNVDRMWYIRRGLLFPGDTDFADPDWLDASFFFYDE…
		PPO3_D	MASLSQLITNPATFSLPSPGHFSPGASSGLNPRRGAVGRVSCTSSPTEPDASMFDRRDVLLGLSAAGASATAAGILLFPRRAGADPIATPDISSCGPPDQLPQSANVLTCCPPPSSASPVDFTPPANASSSPLRTRPAAHSASADYVAKFNRAIAAMKALPLDDPRSFEAQASVHCAYCDGSYSPDGFPGLDLQVHNSWLFMPFHRCYLYFFERILGSLIGDPTFAIPFWNWDAPDGMRMPAMYADQSSPLFDPQRNGRHVPPKLIDLDYSGREPRFTDKQQVDHNLRVMYRQMISLSPTPSLFFGSPYRAGDDPNQGPGPVENIPHGPVHIWCGDPEQPAGEDMGNFYSAGRDPLFYAHHANIDRMWSVWKGLDPCRHTDLTDPDWLDASFLFYDEVP…
Oryza australiensis	EE	PPO1-1.2	MESMNVAPGTTATPRMAPPCISNLQTLRYNNLLLHRKTKGWKPRNVSCRASAAGGGGGRGVDRRDVLLGISGAAAMVATQGGGSALAAPIQAPDLGDCHQPVDLPATAPAINCCPTYSAGTVAIDFTPPPASSPLRVRPAAHLADRAYLAKYERAVSLMKKLPADDPRSFEQQWRVHCAYCDGAYDQVGFAGLEIQIHSCWLFFPWHRMYLYFHERILGKLIGDETFALPFWNWDAPDGMSFPAIYANRWSPLYDPRRNQTHQPPFPLDLDYSGTDTTLPKDQLIDQNLKIMYRQMISGARKAELFMGQPYRAGDQPEPGAGSIESVPHNTVHNWTGDPRQPNGEDMGIFYSAARDPVFFAHHGNVDRMWYIRRGLLFPGDTDFADPDWLDASFFFYDE…
		PPO1-1.1	MESMNVAPGTTATPRMVPPCISNLQNLRYNNLILHRKTKGWKPRNVSCRASAAGGGGGRGVDRRDVLLGISFAVAMVATQGGGSALAAPIQAPDLGDCHQPVDLPATALAINCCPTCSAGTVAVDFTPPPASSPLRVRPAAHLADRAYLAKYERAVLLMKKLPADDPRSFEQQWRVHCAYCDGAYDQVGFPGLEIQIHSCWLFFPWHRMYLYFHERILGKLIGDETFALPFWNWDAPDGMSFPAIYANRWSPLYDPRRNQAHQPPFPLDVDYSGTDTTLPKDQLIDQNLKIMYRQMISGARKAELFMGQPYRAGDQPEPGAGSIESVPHNTVHNWIGDPRQPNGEDMGIFNSAARDPVFFAHHGNVDRMWYIRRGLLFPGDTDFADSDWLDASFFFYDE…
Oryza meyeriana	KK	PPO1-1	MESLNVARSASASPRMAPPCTGSLQTLRRDGYNNLLLHRETKGRKPRYVSCRAGRRVDRRDVLLGIGGAAAMVATQQGGALAAPIQAPDLGDCHQAVDLPDTAPETNCCPTYRAGTVAVDFTPPPASSPLRVRPAAHLVDRAYVAKYERAVSLMKQLPADDPRSFAQQWRVHCAYCDGAYDQVGFPGLEIQIHNCWLFFPWHRMYLYFHERILGKLIGDETFALPFWNWDAPGGMSFPAIYANRSSPLYDPLRNPAHQPPFPLDLDYSGTDTTIPRDQLIDQNLKIMYRQMISGARKTELFMGQPYRAGDQPEPGPGSIESVPHNTVHQWTGDPRQPNGEDMGTFYSAARDPVFFAHHGNIDRMWYIRRGLLFPGNTDFADPDWLNASFLFYDEDARLV…
Oryza coarctata	KKLL	PPO1-1	MESANVAHGATATPRRVPRCINNLQTLRYNLLLHRKMKARQPRNVSCRASAVGGAVGRGVDRRDVLLGISGAAAMVATQGGSGALAAPIQAPDLGDCHRPVDLPATALEINCCPTYSAGTVAVDFTPPPASSPLRMRPAAHLADRAYLAKYERAVSLMKKLPANDPRSFEQQWRVHCAYCDGAYDQVGFPVREIQIHSCWLFLPWHRMYLYFHERILGKLIGDETFALPFWNWDAPGGMSFPEIYANRWSPLYDPRRNEAHQPPFPLDLDYSGTDTTIPKDQLIDQNLNIMYRQMISGARKTELFMGQPYRTGDQPEPGAGTVESVPHNTVHRWTGDPGQPNGEDMGIFYSAARDPVFFAHHGNVDRMWYIRRGLLFPGDTDFADPDWLDASFQFYDED…
		PPOU	MVHCGMASATATSSFLVPAISAAWTSPACPSIHTKKTATGRRRRTVSCRATACPGEDDGALLWLPRRDVLTGLSGVAAGLAGYPDLAAHALEANPVDSCRRGDKVTDKVVECSDPNRNFPCPPSSGSPIVDFTPERTVKRVRKPAHLLDPEYQEKYKEAIAKMRALPESNPLSFAAQAAVHEAYCDGHYRYDPTEKNRPFDVHFSWIFAPWHRMYIYFYERALGQLIGDDTFALPYWNWDAPAGMGIPAVFKGTTANPLYDANRNQSHIDALVDLDYINSPRDVPPIPFDRTPDVATAYDAAVNKNLFTIYQQQIRAGKGPRAFLGGKLCSEASLRLKEINERSRRRGDGQKIKANPSQSQGTLERMAHTGVHVWVGRSAPKGKACTVADGGVLGHDGK…
		PPO2.1	MTSGLRIAALCTGLLVCAFSAAAFVYTVLLLSVSEKPCASSMSRTILAVTGLDSYIVSCADEASTGEVLSSDGGQAKTATGGPIVTDLLMCGKPNLPADALPPYHCCPPMPASQPVNFKLPDPSEPLRTRWPAHGAGAEYMAKYERAIALMKALPRTDPRSFYQQANIHCAYCNGAYRQVGYPELAVQIHYSWLFFPYHRAYIYFFERIAGKLLGDPRFALPFWSWDVPEGMRMPLAFANASSPLYDPLRNAKHVPPKLLDLDFIIGAEKNYTEDQHIINNLRIMYKQMISSAPLASLFLGQPFRAGESDKPGPGTFEVYPHNTVHVWSGDISHPNNEDMGDNYSAGRDPLFYAHHANVDRLWEAWRHINNGAFHVDFSDPDWLNSSFLFYNEEAHLVR…
		PPO2.3	MANNPRRNAPFCVVLLCALATTTVVVYTAFPDSLSPCAYSLSRMMLRAVTGLESYIVSCADEAATPESLSEDGVNAKTAGGGPIVTDLLRCGKPNLPANAIPPYQCCPPMSASEPIIFTLPDPSEPLRTRRPAHVAGADYMAKYERAIALMKALPRSDPRSFYQQANVHCAYCTGAYRQVGHPELAVQIHFSWFFFPFHRAYIYFFERIAGKLLGDPGFALPFWSWDVPEGMRMPLAFANASSPLYDPLRNPRHAPPKLVDLDFNLGVEKNLTDKQQIQHNLRVMYKQMISNAPIPSLFHGQPFRAGEADSPGAGTVEIYPHNTMHIWTGDVSLHNVENMGIYYSAGRDPIFYPYHTNIDRLWEVWRNTVGGKHGHTVFMDPDWLDSSFLFYDEEAQLV…
Oryza schlechteri	HHKK	PPO1-1_H	MESVNVARNASATPRMAPPCTGSLQTLRRDGYNLLMHRKMKGRKTRYVSCRASAGGAGRRDVLLGIGGAAAGMVATQGRDALAAPIQAPDLGDCHQPVDLPTTAPETNCCPTYRAGTVAVDFTPPPASSPLRVRPAAHLADREYVAKYERAVSLMKQLPAADPRSFEQQWRVHCAYCDGAYDQVGFPGLEIQVHSCWLFFPWHRMYLYFHERILGKLIGDDSFALPFWNWDAPGGMSFPAIYANRSSPLYDPRRNPAHQPPFPLDLDYSGTDTTVPKDQLIDQNLKIMYRQATRKTDLFMGQPYRAGDQPEPGPGSVESVPHNPVHQWTGDPRQPNGEDMGIFYSAARDPVFFAHHGNVDRMWYIRRGLFPGNTDFTDPDWLDASFLFYDEDARLVLVR…
		PPO2.1_H	MTIGLRIAALCILLVCAFSAAAVVYTVLLLSVSVSPCAYSMSRTVLAVTGLDSYIVSCADEASTGELLSSDGGHAKTATGGPIVTDLLMCGKPNLPPNALPPYHCCPPMPASEPVNFKLPDPSEPLRTRRPAHVAGAEYMDKYERAIALMKALPRTDPRSFYQQANIHCAYCTGAYRQVGYPELAVQIHYSWLFFPFHRAYIYFFERIAGKLLGDPRFALPFWSWDVPEGMRMPLAFANASSPLYDPSRNAKHVPPKLVDLDFIMGAEKNYTEEQQIINNLRIMYKQMISTAPLASLFLGQPFRAGESDKPGPGTFEVYPHNTVHVWSGDISHPNNEDMGDNYSAGRDPLFYAHHANVDRLWEAWRHINNSTFHVDFIDPDWLNSSFLFYDEKAHLVRI…
		PPO2.3_H	MANNLRRNAPLCVVLLCALATTTVVVYTAFPASLSPCAYSLSRMLLAVTGLDSYIVSCADEAATPELLSDGGGRAKTAGGGPIVTDLLRCGKPKLPANAIPPYQCCPPMSASEPIIFTLPDPSEPLRTRRPAHVAGADYMAKYERAIAMMKALPRSDPRSFYQQANVHCAYCTGAYRQVGHPELPVQIHFSWFFFPFHRAYIYFFERIAGKLLGDPGFALPFWSWDVPEGMRMPLEFANASSPLYDPLRNPRHAPPKLVDLDFSKGVEKNLTDEQQIQHNLRVMYKQMISNAPLPSLFHGQPFRAGEADRPGAGTVEIYPHNTMHTWTGDISLHNVENMGIYYSAGRDPIFYPYHTNIDRLWEVWRNTVSGNHGHTVITDPDWLDSSFLFYDEEARLVR…
Oryza rideyi	HHJJ	PPO1-1_H	MESVNVARSASATPRMAPPCIGSLQTLRRDGYNLFMHRKTKGRRPRYVSCRANGAGGKSRGVDRRNVLLGIGGAAAGMVATQGGGGALAAPIQAPDLGDCHQPVDLPTTAPATNCCPMYSAGTVPVDFTPPAASLPLRVRPAAHLADRQYVAKYERAVSLMNQLPADDPRSFDQQWRVHCAYCDGAYDQVGFPGLEIQIHSCWLFFPWHRMYLYFHERILGKLIGDETFALPFWNWDAPGGMSFPAIYANSSSPLYDPRRNPAHQPPFPLDLDYSGTDTTVPKDQLIDQNLKIMYRQATRKTELFMGQPYRAGDQPEPGPGSVESVPHNPVHRWTGDPRQPNGEDMGIFYSAARDPVFFAHHGNVDRMWYIRRGLFPGNTDFTDPDWLDASFLFYDEDA…
		PPO2.4_H	MANNRRRNAPLCVLLVCALASTAIVLYTTFPASLSPCAYSLSRTLLAVTGLDSYNVISCADEAATPELLSDGRGRAKTAGGGPIVTDLLRCGKPKLPANAIPPYQCCPPMSASEPVNFTLPDPSEPLRTRRPAHVASADDMAKYEHAIALMKALPRSDPRSFYQQANVHCAYCTGAYRQVGHPELAVQIHFSWFFFPFHRAYIYFFERIAGKLLGDPGFALPFWSWDVPEGMRMPLAFANASSPLYDPLRNPRHAPPKLVDLDFSKGVEKNLTDEQQIRHNLRVMYKQMISNAPLPSLFHGQPFRAGEADRPGAGTVEIYPHNTMHTWTGDISLHNVENMGIYYSAGRDPIFYPYHTNIDRLWEVWRNTVSGNHGHTVFTDPDWLDSSFLFYDEEARLI…
		PPO1-1_J	MESVNVARGASASATPRMAPPCTGSLQTLRCNSYNLFRHSKTKGRKPRYVSCRANGAGGERRGVDRRNVLLGIGGAAAMVATQGGGGALAAPIQAPDLGDCHQPVDLPATAPATNCCPTYRAGMVPVDFAPPPSSSPLRVRPAAHLADRQYVAKYERAVSLMKQLPADDPRSFEQQWRVHCAYCDGAYDQVGFPGLEIQIHSCWLFFPWHRMYLYFHERILGKLIGDETFALPFWNWDAPGGMSFPAIYANSSSPLYDPRRNPAHQPPFQLDLDYSGTDMTVLKDQLIDQNLKIMYRQATRKTELFMGQPYRAGDQPEPGPGSVESVPHNPVHQWTGDPRQPNGEDMGIFYSAARDPVFFAHHGNVDRMWYIRRGLFPGNTDFTDPDWLDASFLFYDED…
		PPO2.1_J	MTSGLRIAALCTGLLVCVFSAAAVVYTVLLLSVSVSPCAYSMSRTLLAVTGLDSYIVCCTDEASNGELLSSDGGHAKIATGRPIVTDLLMCGKPNLPPDALPPYHCCPPMSASEPVNFKLPDPSEPLRTRRPAHVAGEEYMAKYERAIALMKALPRTDPRSFYQQANIHCAYCNGAYRQVGYPELPVQIHFSWLFFPFHRAYVYFFERIAGKLLGDPGFALPFWSWDVPEGMRMPLAFANASSPLYDTLRNAKHVPPKLVDLDFVMGAEKNYTEEQQIINNLRIMYKQMISSAPLASLFLGQPFRAGESDKPGPGSFEVYPHNTVHMWSGDISHPNNEDMGDNYSAGRDPLFYAHHANVDRLWEAWRHINNGTFHADFIDPDWLNSSFLFYDEEAHLVR…
		PPO2.2_J	MTIGLRIAALGTLLICAFSAAAVVYTVLLLSISVSPCAYSMSRTLLAVTGLDSYIVSYADEASTGELLSSDGGHAKTATGGPIVTDLLMCGKPNLPPNALPPYHCCPPMPASEPVNFKLPEPSEPLRTRWPAHVAGAEYMDKYERAIALMKALPRTDPRSFYQQANIHCAYCTGAYRQVGHPELAVQIHYSWLFFPFHRAYIYFFERIAAKLLGDPGFAVPFWSWDVPEGMRMPLAFANSSSSLYDPLRNPRHAPPKLVDLDYSIDAVEKNYTDEQQIQHNLRIMYKQMISGAPLASLLHGQPFHAGEPDMPGAGTVELQPHNLMHVWVGDLSYRNIEDMGAYYAAGRDPIFYTHHANIDRLWDVWRKIDNGDRHLHADLTDPDWLDSSFLLYDEEAHL…
		PPO2.3_J	MANPRCSVALLVSIVCVFAYTVVHTSFPISVNPSCSHTLPRTLLAVTGLDSYVVSCADDASTSHLSDGGHDKSTGRAGGPIVTDVMQCRKPMDPDVPVNIQCCPPVSASEPVNFTLPDPSEPLRTRRPAHVAGAEYMAKYERAIALMKALPRSDPRSFYQQANIHCAYCTGAYRQVGNPELAVQIHYSWLFFPFHRAYIYFFERIAGKLLGDPEFAVPFWSWDVPEGMQIPLAFANASSPLYDPLRNPRHAPPKLVDLDYSLDFVENNYTDEQQIQHNLRIMYKQMISSAPLASLFHGQPFRAGEPDMPGPGTIEWQPHNLMHAWVGDLSYSNLEDMGAYYAAGRDPIFYTHHANVDRLWDIWRKIGNGDRQHHVDFTDPDWLNSSFLFYNEEARLVRI…
Oryza longiglumis	HHJJ	PPO1-1_H	MESVNVARSASATPRMAPLCIGSLQTLQRDGYNLFMHRKTKGRRPRYVSCRANGAGGKSRGVDRRNVLLGISGAAAGMVATQGGGGALAAPIQAPDLGDCHQPVDLPATAPATNCCPMYSAGTVPVDFTPPAASLPLCVRPAAHLADRQYVAKYERAVSLMKQLPADDPRSFDQQWRVHCAYCDGAYDQVGFPGLEIQIHSCWLFFPWHRMYLYFHERILGKLIGDETFALPFWNWDAPGGMSFPAIYANSSSPLYDPRRNPAHQPPFPLDLDYSGTDTTVPKDQLIDQNLKIIYRQMISGARKTELFMGQPYRAGDQPEPGPGSVESVPHNPVHRWTGDPRQPNGEDMGIFYSAARDPVFFAHHGNVDRMWYIRRGLFPGNTDFTDPDWLDASFLFYD…
		PPO1-1_J	MESVNVARGASASATPRMAPPCTGSLQTLRCNSYNLFRHSKTKGRKPRYVSCRANGAGGESRGVDRRNVLLGIGGAAAMVATQGGGSALAAPIQAPDLGDCHQPVDLPATAPATNCCPTYRAGMVPVDFAPPPSSSPLRVRPAAHLADRQYVAKYERAVSLMKQLPADDPRSFEQQWRVHCAYCDGAYDQVGFPGLEIQIHSCWLFFPWHRMYLYFHERILGKLIGDETFALPFWNWDAPGGMSFPAIYANSSSPLYDPRRNPAHQPPFQLDLDYSGTDTTVPKDQLIDQNLKIMYRQMISAARKTELFMGQPYRAGDQPEPGPGSVESVPHNPVHQWTGDPRQPNGEDMGIFYSAARDPVFFAHHGNVDRMWYIRRGLFPGNTDFTDPDWLDASFLFY…
		PPO2.1_J	MANPRCSVALLVSIVCVFAYTVVHTSFPISVNPSCSHTLPRTLLAVTGLDSYVVSCADDASTSHLSDGGHDKSTGRAGGPIVTDVMQCRKPMDPDVPVNIQCCPPVSASEPVNFTLPDPSEPLRTRRPAHVAGAEYMAKYERAIALMKALPRSDPRSFYQQANIHCAYCTGAYRQVGNPELAVQIHYSWFFFPFHRAYIYFFERIAGKLLGDPEFAVPFWSWDVPEGMQIPLAFANASSPLYDPLRNPRHAPPKLVDLDYSLDFVENNYTDEQQIQHNLRIMYKQMISSAPLASLFHGQPFRAGEPDMPGPGTIEWQPHNLMHAWVGDLSYSNLEDMGAYYAAGRDPIFYTHHANVDRLWDIWRKIGNGDRQHHVDFTDPDWLNSSFLFYDEEARLVRI…
		PPO2.2_J	MTIGLRIAALGTLLICAFSAAAVVYTVLLLSFSVSPCAYSMSRTLLAVTGLDSYIVSYADEASTGELLSSDGGHAKTATGGPIVTDLLMCGKPNLPPNALPPYHCCPPMPASEPVNFKLPEPSEPLRTRWPAHVAGAEYMDKYERAIALMKALPRTDPRSFYQQANIHCAYCTGAYRQVGHPELAVQIHYSWLFFPFHRAYIYFFERIAAKLLGDPGFAVPFWSWDVPEGMRMPLAFANSSSSLYDPLRNPRHAPPKLVDLDYSIDAVEKNYTDEQQIQHNLRIMYKQMISGAPLASLLHGQPFHAGEPDMPGAGTVELQPHNLMHVWVGDLSYRNIEDMGAYYAAGRDPIFYTHHANIDRLWDVWRKIDSGDRHLHADLTDPDWLDSSFLLYDEEAHL…
		PPO2.3_J	MTSGLRIAALCTGLLVCVFSAAAVVYTVLLLSVSVSPCAYSMSRTLLAVTGLDSYIVCCTDEASNGELLSSDGGHAKIATGRPIVTDLLMCGKPDLPPDALPPYHCCPPMSASEPVNFKLPDPSEPLRTRRPAHVAGEEYMAKYERAIALMKALPRTDPRSFYQQANIHCAYCNGAYRQVGYPELPVQIHFSWLFFPFHRAYVYFFERIAGKLLGDPGFALPFWSWDVPEGMRMPLAFANASSPLYDPLRNAKHVPPKLVDLDFVMGAEKNYTEEQQIINNLRIMYKQMISSAPLASLFLGQPFRAGESDKPGPGSFEVYPHNTVHIWSGDISHPNNEDMGDNYSAGRDPLFYAHHANVDRLWEAWRHINNGTFHADFIDPDWLNSSFLFYDEEAHLVR…
Oryza brachyantha	FF	PPO1-1	MESVNVARSASATPRMAPPCTGGLQITLRRDGYSNLLMHRKTKGRRQRYVSCRATDAGGRGVDRRGVLLGIGGAAAGMVATQGGGGGGALAAPIQAPDLGDCHQPVDLPATAPETNCCPTYRAGTAPVDFAPPPASSPLRVRPAAQLADREYLAKYEKAVSLMKKLPADDPRSFEQQWRVHCAYCDGAYDQVGFPGLEIQVHSCWLFFPWHRMYLYFHERILGKLIGDETFALPFWNWDAPAGMSFPAIYANGSSPLYDPRRNPAHQPPFPLDLDYSGTDPTIPKDQLIDQNLKIMYRQATRKAELFMGQPYRAGDQPEPGAGSIESVPHNTVHRWTGDPRQPNGEDMGIFYSAARDPVFFAHHGNVDRMWYIRRGLFPGNTDFTDPDWLDASFLFYDE…
		PPO2.1	MASGLRVAALCALLLCAFAAAAVVYAVLLLSVSASPCAFSSMSRTLLAVTGLDSYIVPCADVEASAGELLSSNDGGDAKTITTGGRPIVTDVLCGKPNLPPNALPPYHCCPPVPASEPVDFKLPDPSEPLRTRRPARAAGSGAEEQHMAKYERAIALMKALPRSDPRSFFQQANVHCAYCTGAYRQAGYPGLPVQIHFSWLFFPYHRAYLYFFERIAGKLLGDPGFALPFWSWDVPEGMRMPLAFANASSPLYDPLRNANHVPHKLVDLDFMGAEKNYTDEQQIVHNLRIMYKQMISSASLASLFLGQPYRAGESDKPGAGTMEVYPHNTLHVWSGDISHPNNEDMGDNYSAGRDPLFYVHHANVDRLWEAWRHIRNNSFHVDFTDPDWLDSSFLFYDE…
		PPO2.2	MANNQRRVSPLCVLLICALASATVVVYTVFPASLSPCAYSLSRTLLAVTGLDSYAAFCTDEATTPELLSDGGGRAETLGGGPIVTELLQCGRPKLPAKAIPPYQCCPPVSASEPVKFTLPDASEPLRTRRPAHAAGADHMAKYERAVALMKALPRSDPRSFYQQANVHCAYCTGAYRQVGHPELAVQIHFSWFFFPFHRAYLYFFERIAGKLLGDPGFALPFWSWDVPEGMRMPLAFANVSSPLYDPLRNPRHAPPKLVDLDFSKLGEKNLTDEQQIQHNLRIMYKQMISNAPLASLFYGQPFRAGQADKPGAGTVEIYPHNTMHTWTGDISLHNVENMGVYYSAGRDPIFYPYHSNIDRLWEIWRDTTTVSGRHGHAATVFTDPDWLDSSFLFYDEEA…
Oryza granulata	GG	PPO1-1	MESLNVARSASASPRMAPPCTGSLQTLRRDGYNNLLLHRETKGRKPRYVSCRAGRRVDRRDVLLGIGGAAAMVATQQGGALAAPIQAPDLGDCHQAVDLPDTAPETNCCPTYRAGTVAVDFTPPPASSPLRVRPAAHLADRAYVAKYERAVSLMKQLPADDPRSFAQQWRVHCAYCDGAYDQVGFPGLEIQIHNCWLFFPWHRMYLYFHERILGKLIGDETFALPFWNWDAPGGMSFPAIYANRSSPLYDPLRNPAHQPPFPLDLDYSGTDTTIPRDQLIDQNLKIMYRQATRKTELFMGQPYRAGDQPEPGPGSIESVPHNTVHQWTGDPRQPNGEDMGTFYSAARDPVFFAHHGNIDRMWYIRRGLLFPGNTDFADPDWLNASFLFYDEDARLVRVR…
Leersia perrieri		PPO1-1	MESLNIARGATATPRTAPPPCTVTLPTQLHPNPRLLHHRNTTNKTKPRHVSCRGAIDRRDVLLGIGCAAAAAGMAATNTNTSLAAPIQAPDLGECHEAVDVPPTAPEIPNCCPTYVPGRTVTVDFAPPPPYSPLRVRPAAHLVDRAYLAKYERAVSLMKALPDDDPRSFAQQWRVHCAYCDGAYDQVGFPGLEIQIHSCWLFFPWHRMYLYFHERILGKLIGDDTFALPFWNWDAPAGMSFPAIYANRSSPLYDPRRNQAHLPPFPLDLDYSGTDTTLPKDQLIDQNLKIMYRQMISGARKAELFIGQPYRAGDEPDPGAGSIELVPHNPVHQWTGDPRQPNGEDMGIFYSAARDPVFFAHHGNVDRMWQIRRALLFPGATDIPDPDWLDAEFLFYDED…
Hordeum vulgare		PPO1-1.1	MSQFTMEMSITSAPRCTTTLGTRMPSNLQALVPKGHAHALLRDRKEARQPRRLACKATGGRVDRRDVLLGLGSAAAAGLGTRRGRGAIAAPIQAPDLGNCNPPELPNTAPDTNCCPTSGTGITDFVLPPAASSAPLRVRPAAHLVDAGHLAKYERAVALMKQLPADDPRSFEQQWRVHCAYCDGAYDQAGFPDLEIQVHNCWLFFPWHRFYLYFHERILGKLIGDDTFTLPFWNWDAPGGMTVPAMYANTSSPLYNQRRDPAHQPPFPVDLDYNEVDVVVPTDEQIDQNLRIMYRQMVSSAKKTQLFMGQPYRAGDQPDPGAGSMENVPHGTVHTWTGDPAQPNGEDMGNFYSAARDPIFFAHHANIDRLWHVWRGLRPGNADFADADWLDAAFLFYDE…
		PPO1-1.2	MESTRMILSVTPSMPCGLQTLARRNLVRALHHRKDARQPRRLSCEATGGRRVDRRDVLLGLGGAAAAGLGAQRDALAAPIQAPDFLNCNPPDLPNTPPDASCCPPYRDGTIITDFRPPPASSPLRVRPAAHLVDAESLAKYERAVALMKQLPADDPRSFEQQWRVHCAYCGAVFDQVGFPDLEIQIHFCWLFFPWHRLYLYFHERILGKLIGDDTFALPFWNWDAPDGMSLPAIYANGSSPLYNERRDPAHQPPFPLDLDYSDTDANISRDQLIDQNLKIMYRQMVSDAKKRELFLGQPYRAGDQPDTGAGSVENVPHGPVHRWTGDPAQPNREDMGNFYSAARDPIFFAHHGNIDRLWHVWRGLRPSNTDFTDPDWLDAAFLFYDEEARLVRVRVRDC…
		PPO2.1	MANGHRAPLLTACVFLIICAAATLVVVYTAFPVSLNPCTYSLPRALITVSGLHPYVVSCQGDADTAPLSDGSKKTGGPVETSLRTCVKPTLPPHPLPPFYCCPPAPASEPINFTLPDPAEPVRVRRPTHAAGAAEHMAKYERAIALMRALPDDDPRSFYQLANVHCAYCTGSYRQTGHPELHMQIHFSWLFFPFHRAYLYFFERIAARLLGDPGFALPFWGWDVPEGMRMPAEFANSSSPLYDPARNPAHAPPAVVDLDFARVEGNLTDEQRVQQNLRIMYRQMVGNAALPSLFHGQPFRAGQSDMPGAGTVELTPHNAMHTWTGDLTLRNVEDMGTYYSAGRDPLFYPHHGNIDRLWEAWRDVGAARGYRGHVDFTDPDWLDSSFLFYDEEARLVRIT…
		PPO2.2	MASNRGACAPHGVATCVFLVGAVATVVYTSSSLSTAVLAVSGLPPYIVSVTTNGSGDINVGGPLETSLHTCHKPKLPPNPLPPFYCCPPAPASSSEPINFTLPDPAEPLRVRRPVHTVGAEYMAKYERAIALMKALPHTDPRSFYQMANIHCAYCTGSYRQTGNQELDMQIHLSWFFFPFHRAYLYFFERIAAKLLGEPDFALPFWSWDVPDGMRMPPEFANSSSSLYDPVRNPTHAPPRVVDLGFVGVESNRTDDQQIQYNLRTMYKQMISNAALPSLFHGQPFRAGQSDKPGPGAVELSPHNTVHTWTGDIALTNVEDMGTYYSAGRDPLFYPHHSNMDRLWEAWREVGAARGYRGHVDFTDPDWLDSSFLFYDEDCRLVRITVRHVLDTEKLRYKF…
Brachypodium distachyon		PPO1-1	MEISTGTPRFTSYTLLTPRSRIPYCIRLRSLLHGSMRSSAPRLQHPLRCISRKAAASDGDNRTNVVDRRDVLLGLGAGAAAAIGAPRRALAAPIKAPDLRDCHAPEDLPEAITGATNCCPTYDGTGIVDFELPVSAGSSPVTRVRPAAQLVDAEYVAKYEKAIRLMKDLPADDPRSFEQQWRVHCAYCDGAYDQAGFPDLEIQIHNCWLFFPWHSFALPFWNWDAPAGMALPSIYNPPFLLGLHYSGTDDDASGISRDNQIDENLRIMYRQMVSNAKKPQLFLGQPYRAGDDADPGAGSIENVPHGIVHFWTGDPREANQEDMGNFYSAARDPVFFAHHANIDRLWHVWRSQIHNNNNGGFDFADPEWLDAAFLFYDEEARLVRVRVRDCLDMASLGYA…
		PPO2.1	MASSRCGPLGACVLLICAVATAVYTAFPVSVNPCTYSLPRALLAVSGLDPYIVSCAADEDAFTAPLSNGGNDDKNIGGPIVTNLLTCGKPKLPPHALPPFYCCPPMSASEPIDFTFPDPSEPLRVRRPAHAVGAEYMAKYERAIALMKALPDSDPRSFYQMANIHCAYCTGSYRQTAHRELNVQIHFSWFFFAFHRAYLYFFERIAAKLLGEPGFAVPFWSWDVPEGMRMPVEFANASSPLYDPVRNPRHAPPKVVDLEFVRSSVDDKFTDEQQIQQNLRVMYKQMISNAALPSLFHGQPYRAGESDRPGAGTVELFPHNTMHTWTGDLARPSVENMGVYYSAGRDPIFYPHHNNIDRLWEVWRDVGAARGYRGHVDFTDPDWLDSSFLFYDEEARLVR…
		PPO2.2	MAMSTRCHAPLAACVFLVCAVSMAVYTAFPLSMSPCTNSLSRALLAISGLDPYITSCADHDDASAARLSDGGGSDNIIGGPIVTNLLTCGNATLPPHALPPFYCCPPMTTAEPINFTFPDPSEPLRVRRPAHAVGAEYMAKYERVIALMKALPHSDPRSFYQVANIHCAYCTTSYRQANPKLGVQIHFSWLFFTFHRAHLYFFERIAAKLLGEPEFALPFWSWDVPEGMRMPVEFANSSSVLYDPIRNPSHAPPKLVDLDFLGPEKNFTDEQQIQHNLRVMYKQMIGNAALPSLFHGQPYRAGQNDMPGAGTVELAPHNTVHTWTGDITLPNVENMGDYYSAGRDPIFYPHHNNIDRLWQAWRDAGVARGYRGHVDFTDPDWLDSSFLFYNEDARLVRI…
		PPO3	MASLSQLIARPTTTVQCYPWSPCSNSSSLKPRRAAGRVRCTLSTDATGGRAEHDGPRLDRRDVLLRLGTLGASATAGLLSSPRLAGAAPVATPDISSCGKPDLGLPPNANLLTCCPPPSNALPVDFSPPDASTPLRTRPAAHSVGADYVAKLNRAMAAMKALPAEDPRSFAAQASIHCAYCNGSYGVEGFPGSDLQVHNSWLFLPFHRCYLYFFERILGSLIGDPSFAMPFWNWDAPGGMRMPAMYVDPKSPLFDPRRDARHAPPELINLDYNGREPTFTDRQQVDHNLRVMYRQMVSLSPTPSLFFGGAYRAGDEPDQGPGPMENIPHGPVHIWCGDPNQPAGEDMGNFYSAGRDPLFYAHHGNIDRMWSVWKGLDPRRHRDLTDPDWLDSSFLFYDE…
